# Supplementary material for: Effect of prolactin on normal and keratoconus human corneal stromal fibroblasts in vitro
Source: PLoS One. 2021 Apr 1;16(4):e0249344. doi: 10.1371/journal.pone.0249344 (PMC8016287; doi:10.1371/journal.pone.0249344)
Supplement: S1 Table — (XLSX) [file pone.0249344.s001.xlsx]

## Sheet: Sheet1
																							Analysis combined for Normal Keratocytes
	Normal Keratocyte, male
		Patient1	(4 technical replicates)			Mean		Patient2	(4 technical replicates)			Mean		Patient3	(4 technical replicates)			Mean					Shapiro-Wilk test
	0	0.0543	0.0778	0.0928	0.0901	0.07875		0.1384	0.1537	0.1508	0.1313	0.14355		0.0863	0.094	0.1132	0.0995	0.09825					W	0.9876	0.9165	0.9419	0.8747	0.8272	0.9349			Tukey's multiple comparisons test	Mean Diff.	95.00% CI of diff.	Significant?	Summary	Adjusted P Value
	0.1	0.0805	0.0917	0.09	0.0877	0.087475		0.1609	0.1653	0.1376	0.1251	0.147225		0.0897	0.104	0.0951	0.1012	0.0975					P value	0.9826	0.4803	0.6746	0.2457	0.1017	0.6183			0 vs. 0.1	-0.0104	-0.05049 to 0.02968	No	ns	0.9672	A-B
	1	0.0962	0.0976	0.1093	0.0997	0.1007		0.1806	0.1864	0.1531	0.1387	0.1647		0.1036	0.1012	0.0941	0.1091	0.102					Passed normality test (alpha=0.05)?	Yes	Yes	Yes	Yes	Yes	Yes			0 vs. 1	-0.01683	-0.05691 to 0.02326	No	ns	0.795	A-C
	10	0.0876	0.0979	0.2912	0.1238	0.150125		0.1587	0.1779	0.1691	0.1289	0.15865		0.1051	0.1033	0.1199	0.125	0.113325					P value summary	ns	ns	ns	ns	ns	ns			0 vs. 10	-0.02726	-0.06735 to 0.01282	No	ns	0.3299	A-D
	100	0.0821	0.1018	0.1	0.1061	0.0975		0.1528	0.1627	0.1562	0.141	0.153175		0.0989	0.1072	0.1011	0.1169	0.106025														0 vs. 100	-0.009946	-0.05003 to 0.03014	No	ns	0.9729	A-E
	1000	0.0828	0.0968	0.1045	0.0849	0.09225		0.1575	0.1267	0.1233	0.171	0.144625		0.0868	0.0898	0.0987	0.0929	0.09205					Kolmogorov-Smirnov test									0 vs. 1000	-0.003008	-0.04309 to 0.03707	No	ns	>0.9999	A-F
																							KS distance	0.1331	0.1825	0.184	0.2435	0.2874	0.1855			0.1 vs. 1	-0.006421	-0.04650 to 0.03366	No	ns	0.9963	B-C
																							P value	>0.1000	>0.1000	>0.1000	>0.1000	>0.1000	>0.1000			0.1 vs. 10	-0.01686	-0.05694 to 0.02322	No	ns	0.7937	B-D
	0	0.1	1	10	100	1000		0	0.1	1	10	100	1000		0	0.1	1	10	100	1000			Passed normality test (alpha=0.05)?	Yes	Yes	Yes	Yes	Yes	Yes			0.1 vs. 100	0.0004583	-0.03962 to 0.04054	No	ns	>0.9999	B-E
Mean	0.07875	0.087475	0.1007	0.150125	0.0975	0.09225		0.14355	0.147225	0.1647	0.15865	0.153175	0.144625		0.09825	0.0975	0.102	0.113325	0.106025	0.09205			P value summary	ns	ns	ns	ns	ns	ns			0.1 vs. 1000	0.007396	-0.03269 to 0.04748	No	ns	0.9928	B-F
																																1 vs. 10	-0.01044	-0.05052 to 0.02965	No	ns	0.9667	C-D
																							Number of values	6	6	6	6	6	6			1 vs. 100	0.006879	-0.03320 to 0.04696	No	ns	0.9949	C-E
																																1 vs. 1000	0.01382	-0.02627 to 0.05390	No	ns	0.8974	C-F
																																10 vs. 100	0.01732	-0.02277 to 0.05740	No	ns	0.7751	D-E
																																10 vs. 1000	0.02425	-0.01583 to 0.06434	No	ns	0.4565	D-F
																							ANOVA summary									100 vs. 1000	0.006938	-0.03315 to 0.04702	No	ns	0.9947	E-F
																							F	1.116
																							P value	0.3731
																							P value summary	ns
	Normal Keratocyte, Female																						Significant diff. among means (P < 0.05)?	No
																							R squared	0.1568
		Patient1	(4 technical replicates)			Mean		Patient2	(4 technical replicates)			Mean		Patient3	(4 technical replicates)			Mean
	0	0.1184	0.137	0.1414	0.1177	0.128625		0.1026	0.1037	0.1028	0.103	0.103025		0.1032	0.112	0.1201	0.1161	0.11285
	0.1	0.144	0.1562	0.1463	0.1495	0.149		0.1218	0.1125	0.1273	0.1235	0.121275		0.1202	0.1147	0.1305	0.1346	0.125
	1	0.1481	0.143	0.1433	0.1403	0.143675		0.1207	0.1176	0.1282	0.1265	0.12325		0.1158	0.1106	0.193	0.1073	0.131675
	10	0.1551	0.1521	0.1523	0.1647	0.15605		0.1385	0.1237	0.1244	0.1157	0.125575		0.1212	0.1085	0.1055	0.1644	0.1249
	100	0.1409	0.1542	0.1576	0.1395	0.14805		0.1084	0.1199	0.0984	0.1273	0.1135		0.1127	0.0987	0.0998	0.1147	0.106475
	1000	0.1182	0.1352	0.1306	0.1281	0.128025		0.1061	0.1136	0.1015	0.1128	0.1085		0.1058	0.1157	0.1287	0.1204	0.11765
	0	0.1	1	10	100	1000		0	0.1	1	10	100	1000		0	0.1	1	10	100	1000
Mean	0.128625	0.149	0.143675	0.15605	0.14805	0.128025		0.103025	0.121275	0.12325	0.125575	0.1135	0.1085		0.11285	0.125	0.131675	0.1249	0.106475	0.11765
	Keratoconus Keratocyte, male
		Patient1	(4 technical replicates)			Mean		Patient2	(4 technical replicates)			Mean		Patient3	(4 technical replicates)			Mean					Shapiro-Wilk test									Tukey's multiple comparisons test	Mean Diff.	95.00% CI of diff.	Significant?	Summary	Adjusted P Value
	0	0.1166	0.1313	0.1229	0.1212	0.123		0.1652	0.1776	0.1622	0.171	0.169		0.1055	0.1057	0.1077	0.1094	0.107075					W	0.9276	0.887	0.9579	0.9138	0.9183	0.899			0 vs. 0.1	-0.004104	-0.05125 to 0.04305	No	ns	0.9998	A-B
	0.1	0.1261	0.1177	0.1355	0.1345	0.12845		0.1841	0.1817	0.159	0.1828	0.1769		0.1436	0.1195	0.1225	0.1316	0.1293					P value	0.5619	0.3029	0.8033	0.4622	0.4932	0.3678			0 vs. 1	-0.0051	-0.05225 to 0.04205	No	ns	0.9994	A-C
	1	0.1135	0.1445	0.1469	0.131	0.133975		0.1763	0.1687	0.1581	0.1709	0.1685		0.1505	0.1248	0.1333	0.116	0.13115					Passed normality test (alpha=0.05)?	Yes	Yes	Yes	Yes	Yes	Yes			0 vs. 10	-0.01252	-0.05967 to 0.03463	No	ns	0.9639	A-D
	10	0.1303	0.1253	0.1178	0.1329	0.126575		0.182	0.164	0.1718	0.1514	0.1673		0.1684	0.1214	0.2025	0.1646	0.164225					P value summary	ns	ns	ns	ns	ns	ns			0 vs. 100	-0.007967	-0.05512 to 0.03918	No	ns	0.9952	A-E
	100	0.1583	0.1344	0.1239	0.138	0.13865		0.199	0.1783	0.1703	0.1724	0.18		0.1882	0.1313	0.127	0.1462	0.148175														0 vs. 1000	0.001367	-0.04578 to 0.04852	No	ns	>0.9999	A-F
	1000	0.135	0.1298	0.1293	0.1313	0.13135		0.1821	0.1843	0.1731	0.173	0.178125		0.1114	0.1086	0.1217	0.1156	0.114325					Kolmogorov-Smirnov test									0.1 vs. 1	-0.0009958	-0.04815 to 0.04615	No	ns	>0.9999	B-C
																							KS distance	0.201	0.2388	0.1898	0.207	0.2005	0.2286			0.1 vs. 10	-0.008417	-0.05557 to 0.03873	No	ns	0.9938	B-D
	0	0.1	1	10	100	1000		0	0.1	1	10	100	1000		0	0.1	1	10	100	1000			P value	>0.1000	>0.1000	>0.1000	>0.1000	>0.1000	>0.1000			0.1 vs. 100	-0.003862	-0.05101 to 0.04329	No	ns	0.9999	B-E
	0.123	0.12845	0.133975	0.126575	0.13865	0.13135		0.169	0.1769	0.1685	0.1673	0.18	0.178125		0.107075	0.1293	0.13115	0.164225	0.148175	0.114325			Passed normality test (alpha=0.05)?	Yes	Yes	Yes	Yes	Yes	Yes			0.1 vs. 1000	0.005471	-0.04168 to 0.05262	No	ns	0.9992	B-F
																							P value summary	ns	ns	ns	ns	ns	ns			1 vs. 10	-0.007421	-0.05457 to 0.03973	No	ns	0.9966	C-D
																																1 vs. 100	-0.002867	-0.05002 to 0.04428	No	ns	>0.9999	C-E
																							Number of values	6	6	6	6	6	6			1 vs. 1000	0.006467	-0.04068 to 0.05362	No	ns	0.9982	C-F
																																10 vs. 100	0.004554	-0.04260 to 0.05170	No	ns	0.9997	D-E
																																10 vs. 1000	0.01389	-0.03326 to 0.06104	No	ns	0.9445	D-F
																																100 vs. 1000	0.009333	-0.03782 to 0.05648	No	ns	0.9901	E-F
																							ANOVA summary
																							F	0.2185
																							P value	0.9518
	Keratoconus Keratocyte, female																						P value summary	ns
																							Significant diff. among means (P < 0.05)?	No
																							R squared	0.03513
		Patient1	(4 technical replicates)			Mean		Patient2	(4 technical replicates)			Mean		Patient3	(4 technical replicates)			Mean
	0	0.1273	0.1417	0.1402	0.1476	0.1392		0.123	0.1233	0.1318	0.1249	0.12575		0.1834	0.1891	0.1785	0.1728	0.18095
	0.1	0.1477	0.153	0.1266	0.1536	0.145225		0.1204	0.1111	0.1239	0.1164	0.11795		0.1655	0.1778	0.1653	0.1785	0.171775
	1	0.1773	0.1365	0.1374	0.1498	0.15025		0.1317	0.1093	0.1107	0.1045	0.11405		0.1817	0.1679	0.1873	0.1737	0.17765
	10	0.1611	0.1396	0.1398	0.1654	0.151475		0.1264	0.108	0.1195	0.1506	0.126125		0.1947	0.1827	0.1753	0.1849	0.1844
	100	0.1512	0.1291	0.136	0.1492	0.141375		0.1118	0.1076	0.0958	0.0927	0.101975		0.2025	0.1737	0.1651	0.1891	0.1826
	1000	0.136	0.1301	0.1515	0.1217	0.134825		0.1027	0.1118	0.106	0.1026	0.105775		0.1615	0.1747	0.1687	0.1846	0.172375
	0	0.1	1	10	100	1000		0	0.1	1	10	100	1000		0	0.1	1	10	100	1000
	0.1392	0.145225	0.15025	0.151475	0.141375	0.134825		0.12575	0.11795	0.11405	0.126125	0.101975	0.105775		0.18095	0.171775	0.17765	0.1844	0.1826	0.172375
