# Supplementary material for: Effect of prolactin on normal and keratoconus human corneal stromal fibroblasts in vitro
Source: PLoS One. 2021 Apr 1;16(4):e0249344. doi: 10.1371/journal.pone.0249344 (PMC8016287; doi:10.1371/journal.pone.0249344)
Supplement: S2 Table — (XLSX) [file pone.0249344.s002.xlsx]

## Sheet: Sheet1
																								Comparing the means of all KC keratocytes to the means of all normal keratocytes										Comparing the means of all male keratocytes to the means of all female keratocytes
																								Shapiro-Wilk test				Table Analyzed	Viability_all_KC_vs_normal					Shapiro-Wilk test				Table Analyzed	Viability_all_male_vs_female
																								W	0.8964	0.9065								W	0.925	0.8482
	Normal Keratocyte, male																							P value	0.3531	0.4136		Column B	KC					P value	0.5422	0.1521		Column B	KC
																								Passed normality test (alpha=0.05)?	Yes	Yes		vs.	vs.					Passed normality test (alpha=0.05)?	Yes	Yes		vs.	vs.
																								P value summary	ns	ns		Column A	Normal					P value summary	ns	ns		Column A	Normal
		Patient1	(4 technical replicates)			Mean		Patient2	(4 technical replicates)			Mean		Patient3	(4 technical replicates)			Mean						Kolmogorov-Smirnov test				Unpaired t test						Kolmogorov-Smirnov test				Unpaired t test
	0	0.0543	0.0778	0.0928	0.0901	0.07875		0.1384	0.1537	0.1508	0.1313	0.14355		0.0863	0.094	0.1132	0.0995	0.09825						KS distance	0.2107	0.1997		P value	0.1101					KS distance	0.1912	0.245		P value	0.7945
	0.1	0.0805	0.0917	0.09	0.0877	0.087475		0.1609	0.1653	0.1376	0.1251	0.147225		0.0897	0.104	0.0951	0.1012	0.0975						P value	>0.1000	>0.1000		P value summary	ns					P value	>0.1000	>0.1000		P value summary	ns
	1	0.0962	0.0976	0.1093	0.0997	0.1007		0.1806	0.1864	0.1531	0.1387	0.1647		0.1036	0.1012	0.0941	0.1091	0.102						Passed normality test (alpha=0.05)?	Yes	Yes		Significantly different (P < 0.05)?	No					Passed normality test (alpha=0.05)?	Yes	Yes		Significantly different (P < 0.05)?	No
	10	0.0876	0.0979	0.2912	0.1238	0.150125		0.1587	0.1779	0.1691	0.1289	0.15865		0.1051	0.1033	0.1199	0.125	0.113325						P value summary	ns	ns		One- or two-tailed P value?	Two-tailed					P value summary	ns	ns		One- or two-tailed P value?	Two-tailed
	100	0.0821	0.1018	0.1	0.1061	0.0975		0.1528	0.1627	0.1562	0.141	0.153175		0.0989	0.1072	0.1011	0.1169	0.106025										t, df	t=1.753, df=10									t, df	t=0.2675, df=10
	1000	0.0828	0.0968	0.1045	0.0849	0.09225		0.1575	0.1267	0.1233	0.171	0.144625		0.0868	0.0898	0.0987	0.0929	0.09205						Number of values	6	6								Number of values	6	6
	0	0.1	1	10	100	1000		0	0.1	1	10	100	1000		0	0.1	1	10	100	1000				Comparing the means of 10ng/ml KC keratocytes to the means of 10ng/ml normal keratocytes										Comparing the means of 10ng/mlmale keratocytes to the means of 10ng/ml fem ale keratocytes
Mean	0.07875	0.087475	0.1007	0.150125	0.0975	0.09225		0.14355	0.147225	0.1647	0.15865	0.153175	0.144625		0.09825	0.0975	0.102	0.113325	0.106025	0.09205
Mean of all	0.101133							0.151988							0.101525									Shapiro-Wilk test				Table Analyzed	Viability_10_KC_vs_normal					Shapiro-Wilk test				Table Analyzed	Viability_10_male_vs_female
																								W	0.8747	0.9138								W	0.8808	0.8431
																								P value	0.2457	0.4622		Column B	KC					P value	0.2729	0.1382		Column B	KC
																								Passed normality test (alpha=0.05)?	Yes	Yes		vs.	vs.					Passed normality test (alpha=0.05)?	Yes	Yes		vs.	vs.
																								P value summary	ns	ns		Column A	Normal					P value summary	ns	ns		Column A	Normal
																								Kolmogorov-Smirnov test				Unpaired t test						Kolmogorov-Smirnov test				Unpaired t test
																								KS distance	0.2435	0.207		P value	0.2451					KS distance	0.2287	0.2822		P value	0.8861
																								P value	>0.1000	>0.1000		P value summary	ns					P value	>0.1000	>0.1000		P value summary	ns
	Normal Keratocyte, Female																							Passed normality test (alpha=0.05)?	Yes	Yes		Significantly different (P < 0.05)?	No					Passed normality test (alpha=0.05)?	Yes	Yes		Significantly different (P < 0.05)?	No
																								P value summary	ns	ns		One- or two-tailed P value?	Two-tailed					P value summary	ns	ns		One- or two-tailed P value?	Two-tailed
																												t, df	t=1.235, df=10									t, df	t=0.1470, df=10
		Patient1	(4 technical replicates)			Mean		Patient2	(4 technical replicates)			Mean		Patient3	(4 technical replicates)			Mean						Number of values	6	6								Number of values	6	6
	0	0.1184	0.137	0.1414	0.1177	0.128625		0.1026	0.1037	0.1028	0.103	0.103025		0.1032	0.112	0.1201	0.1161	0.11285
	0.1	0.144	0.1562	0.1463	0.1495	0.149		0.1218	0.1125	0.1273	0.1235	0.121275		0.1202	0.1147	0.1305	0.1346	0.125
	1	0.1481	0.143	0.1433	0.1403	0.143675		0.1207	0.1176	0.1282	0.1265	0.12325		0.1158	0.1106	0.193	0.1073	0.131675						Comparing the means of 1000ng/ml KC keratocytes to the means of 1000ng/ml normal keratocytes										Comparing the means of 1000ng/mlmale keratocytes to the means of 1000ng/ml fem ale keratocytes
	10	0.1551	0.1521	0.1523	0.1647	0.15605		0.1385	0.1237	0.1244	0.1157	0.125575		0.1212	0.1085	0.1055	0.1644	0.1249
	100	0.1409	0.1542	0.1576	0.1395	0.14805		0.1084	0.1199	0.0984	0.1273	0.1135		0.1127	0.0987	0.0998	0.1147	0.106475						Shapiro-Wilk test				Table Analyzed	Viability_1000_KC_vs_normal					Shapiro-Wilk test				Table Analyzed	Viability_1000_male_vs_female
	1000	0.1182	0.1352	0.1306	0.1281	0.128025		0.1061	0.1136	0.1015	0.1128	0.1085		0.1058	0.1157	0.1287	0.1204	0.11765						W	0.9349	0.899								W	0.9276	0.8722
																								P value	0.6183	0.3678		Column B	KC					P value	0.5618	0.2352		Column B	KC
																								Passed normality test (alpha=0.05)?	Yes	Yes		vs.	vs.					Passed normality test (alpha=0.05)?	Yes	Yes		vs.	vs.
	0	0.1	1	10	100	1000		0	0.1	1	10	100	1000		0	0.1	1	10	100	1000				P value summary	ns	ns		Column A	Normal					P value summary	ns	ns		Column A	Normal
Mean	0.128625	0.149	0.143675	0.15605	0.14805	0.128025		0.103025	0.121275	0.12325	0.125575	0.1135	0.1085		0.11285	0.125	0.131675	0.1249	0.106475	0.11765
Mean of all	0.142238							0.115854							0.119758									Kolmogorov-Smirnov test				Unpaired t test						Kolmogorov-Smirnov test				Unpaired t test
																								KS distance	0.1855	0.2286		P value	0.1141					KS distance	0.1745	0.2213		P value	0.8894
																								P value	>0.1000	>0.1000		P value summary	ns					P value	>0.1000	>0.1000		P value summary	ns
																								Passed normality test (alpha=0.05)?	Yes	Yes		Significantly different (P < 0.05)?	No					Passed normality test (alpha=0.05)?	Yes	Yes		Significantly different (P < 0.05)?	No
																								P value summary	ns	ns		One- or two-tailed P value?	Two-tailed					P value summary	ns	ns		One- or two-tailed P value?	Two-tailed
																												t, df	t=1.731, df=10									t, df	t=0.1427, df=10
																								Number of values	6	6								Number of values	6	6
	Keratoconus Keratocyte, male
		Patient1	(4 technical replicates)			Mean		Patient2	(4 technical replicates)			Mean		Patient3	(4 technical replicates)			Mean
	0	0.1166	0.1313	0.1229	0.1212	0.123		0.1652	0.1776	0.1622	0.171	0.169		0.1055	0.1057	0.1077	0.1094	0.107075
	0.1	0.1261	0.1177	0.1355	0.1345	0.12845		0.1841	0.1817	0.159	0.1828	0.1769		0.1436	0.1195	0.1225	0.1316	0.1293
	1	0.1135	0.1445	0.1469	0.131	0.133975		0.1763	0.1687	0.1581	0.1709	0.1685		0.1505	0.1248	0.1333	0.116	0.13115
	10	0.1303	0.1253	0.1178	0.1329	0.126575		0.182	0.164	0.1718	0.1514	0.1673		0.1684	0.1214	0.2025	0.1646	0.164225
	100	0.1583	0.1344	0.1239	0.138	0.13865		0.199	0.1783	0.1703	0.1724	0.18		0.1882	0.1313	0.127	0.1462	0.148175
	1000	0.135	0.1298	0.1293	0.1313	0.13135		0.1821	0.1843	0.1731	0.173	0.178125		0.1114	0.1086	0.1217	0.1156	0.114325
	0	0.1	1	10	100	1000		0	0.1	1	10	100	1000		0	0.1	1	10	100	1000
Mean	0.123	0.12845	0.133975	0.126575	0.13865	0.13135		0.169	0.1769	0.1685	0.1673	0.18	0.178125		0.107075	0.1293	0.13115	0.164225	0.148175	0.114325
Mean of all	0.130333							0.173304							0.132375
	Keratoconus Keratocyte, female
		Patient1	(4 technical replicates)			Mean		Patient2	(4 technical replicates)			Mean		Patient3	(4 technical replicates)			Mean
	0	0.1273	0.1417	0.1402	0.1476	0.1392		0.123	0.1233	0.1318	0.1249	0.12575		0.1834	0.1891	0.1785	0.1728	0.18095
	0.1	0.1477	0.153	0.1266	0.1536	0.145225		0.1204	0.1111	0.1239	0.1164	0.11795		0.1655	0.1778	0.1653	0.1785	0.171775
	1	0.1773	0.1365	0.1374	0.1498	0.15025		0.1317	0.1093	0.1107	0.1045	0.11405		0.1817	0.1679	0.1873	0.1737	0.17765
	10	0.1611	0.1396	0.1398	0.1654	0.151475		0.1264	0.108	0.1195	0.1506	0.126125		0.1947	0.1827	0.1753	0.1849	0.1844
	100	0.1512	0.1291	0.136	0.1492	0.141375		0.1118	0.1076	0.0958	0.0927	0.101975		0.2025	0.1737	0.1651	0.1891	0.1826
	1000	0.136	0.1301	0.1515	0.1217	0.134825		0.1027	0.1118	0.106	0.1026	0.105775		0.1615	0.1747	0.1687	0.1846	0.172375
	0	0.1	1	10	100	1000		0	0.1	1	10	100	1000		0	0.1	1	10	100	1000
Mean	0.1392	0.145225	0.15025	0.151475	0.141375	0.134825		0.12575	0.11795	0.11405	0.126125	0.101975	0.105775		0.18095	0.171775	0.17765	0.1844	0.1826	0.172375
Mean of all	0.143725							0.115271							0.178292
