# Supplementary material for: Effect of prolactin on normal and keratoconus human corneal stromal fibroblasts in vitro
Source: PLoS One. 2021 Apr 1;16(4):e0249344. doi: 10.1371/journal.pone.0249344 (PMC8016287; doi:10.1371/journal.pone.0249344)
Supplement: S3 Table — (XLSX) [file pone.0249344.s003.xlsx]

## Sheet: Sheet1
	Normal Keratocyte, male
		Patient1	(4 technical replicates)			mean		Patient2	(4 technical replicates)			mean		Patient3	(4 technical replicates)			mean
	0	0.1055	0.1057	0.1077	0.1094	0.107075		0.1273	0.1417	0.1402	0.1476	0.1392		0.123	0.1233	0.1318	0.1249	0.12575
	0.1	0.1436	0.1195	0.1225	0.1316	0.1293		0.1477	0.153	0.1266	0.1536	0.145225		0.1204	0.1111	0.1239	0.1164	0.11795
	1	0.1505	0.1248	0.1333	0.116	0.13115		0.1773	0.1365	0.1374	0.1498	0.15025		0.1317	0.1093	0.1107	0.1045	0.11405
	10	0.1684	0.1214	0.2025	0.1646	0.164225		0.1611	0.1396	0.1398	0.1654	0.151475		0.1264	0.108	0.1195	0.1506	0.126125
	100	0.1882	0.1313	0.127	0.1462	0.148175		0.1512	0.1291	0.136	0.1492	0.141375		0.1118	0.1076	0.0958	0.0927	0.101975
	1000	0.1114	0.1086	0.1217	0.1156	0.114325		0.136	0.1301	0.1515	0.1217	0.134825		0.1027	0.1118	0.106	0.1026	0.105775
	0	0.1	1	10	100	1000		0	0.1	1	10	100	1000		0	0.1	1	10	100	1000
	0.107075	0.1293	0.13115	0.164225	0.148175	0.114325		0.1392	0.145225	0.15025	0.151475	0.141375	0.134825		0.12575	0.11795	0.11405	0.126125	0.101975	0.105775		Shapiro-Wilk test									Kruskal-Wallis test
																						W	0.6976	0.6985	0.6863	0.665	0.7096	0.6756			P value	0.9784
																						P value	0.0058	0.006	0.0044	0.0026	0.0078	0.0034			Exact or approximate P value?	Approximate
																						Passed normality test (alpha=0.05)?	No	No	No	No	No	No			P value summary	ns
																						P value summary	**	**	**	**	**	**			Do the medians vary signif. (P < 0.05)?	No
																															Number of groups	6
																						Kolmogorov-Smirnov test									Kruskal-Wallis statistic	0.7778
																						KS distance	0.3888	0.3904	0.3875	0.3931	0.3864	0.3867
																						P value	0.005	0.0047	0.0052	0.0042	0.0055	0.0054
																						Passed normality test (alpha=0.05)?	No	No	No	No	No	No
																						P value summary	**	**	**	**	**	**
	Normal Keratocyte, Female
																						Number of values	6	6	6	6	6	6
		Patient1	(4 technical replicates)			mean		Patient2	(4 technical replicates)			mean		Patient3	(4 technical replicates)			mean
	0	0.1834	0.1891	0.1785	0.1728	0.18095		1.6293	1.5482	1.7161	1.3753	1.56723		1.98	2.0055	1.9797	1.2549	1.80503
	0.1	0.1655	0.1778	0.1653	0.1785	0.171775		1.4539	1.352	1.7375	1.364	1.47685		1.2852	1.2348	1.1232	1.4437	1.27172
	1	0.1817	0.1679	0.1873	0.1737	0.17765		1.7971	1.1843	1.0767	1.1674	1.30637		1.257	1.1302	1.1855	1.3426	1.22883
	10	0.1947	0.1827	0.1753	0.1849	0.1844		1.686	1.0789	1.6252	1.2196	1.40243		1.3078	1.4368	1.4752	1.3918	1.4029
	100	0.2025	0.1737	0.1651	0.1891	0.1826		1.5892	1.2849	1.7188	1.4633	1.51405		1.4031	1.3418	1.1157	1.3313	1.29798
	1000	0.1615	0.1747	0.1687	0.1846	0.172375		1.6716	1.7718	1.1854	1.0499	1.41968		1.355	1.2125	1.4175	1.5118	1.3742
	0	0.1	1	10	100	1000		0	0.1	1	10	100	1000		0	0.1	1	10	100	1000
	0.18095	0.171775	0.17765	0.1844	0.1826	0.172375		1.56723	1.47685	1.30637	1.40243	1.51405	1.41968		1.80503	1.27172	1.22883	1.4029	1.29798	1.3742
																															ANOVA summary
																															F	0.4105
	Keratoconus Keratocyte, male																														P value	0.8376
																						Shapiro-Wilk test									P value summary	ns
		Patient1	(4 technical replicates)			mean		Patient2	(4 technical replicates)			mean		Patient3	(4 technical replicates)			mean				W	0.7893	0.9052	0.9524	0.8607	0.9107	0.8477			Significant diff. among means (P < 0.05)?	No
	0	0.9058	0.9547	0.5941	1.0318	0.8716		0.9643	0.9024	1.1207	1.1191	1.02663		1.0995	1.1099	1.2814	0.8503	1.08527				P value	0.047	0.4059	0.7599	0.1916	0.4412	0.1508			R squared	0.06404
	0.1	0.6703	1.0164	1.1182	0.7842	0.897275		0.8349	1.0401	0.9795	0.8414	0.923975		0.8854	0.7531	0.7537	0.815	0.8018				Passed normality test (alpha=0.05)?	No	Yes	Yes	Yes	Yes	Yes
	1	0.78	0.6276	0.6993	0.7105	0.70435		1.0289	1.1042	0.8642	0.9127	0.9775		0.9165	0.8468	0.8489	0.9033	0.878875				P value summary	*	ns	ns	ns	ns	ns
	10	0.7633	0.8891	0.811	0.7573	0.805175		1.035	0.9754	1.0672	1.1192	1.0492		0.6376	0.7987	0.9198	0.8198	0.793975													Tukey's multiple comparisons test	Mean Diff.	95.00% CI of diff.	Significant?	Summary	Adjusted P Value
	100	1.2357	0.9302	1.0148	0.8939	1.01865		0.9805	1.1704	1.1581	0.989	1.0745		0.7275	0.8059	0.6924	0.7274	0.7383				Kolmogorov-Smirnov test									0 vs. 0.1	0.162	-0.2769 to 0.6009	No	ns	0.8681	A-B
	1000	0.744	0.9011	0.7163	0.8802	0.8104		0.9578	1.0069	1.1232	1.0466	1.03363		0.7331	0.7666	0.7227	0.7481	0.742625				KS distance	0.3414	0.2322	0.1538	0.2734	0.2244	0.2283			0 vs. 1	0.1446	-0.2943 to 0.5835	No	ns	0.9135	A-C
																						P value	0.0276	>0.1000	>0.1000	>0.1000	>0.1000	>0.1000			0 vs. 10	0.1169	-0.3220 to 0.5558	No	ns	0.9634	A-D
	0	0.1	1	10	100	1000		0	0.1	1	10	100	1000		0	0.1	1	10	100	1000		Passed normality test (alpha=0.05)?	No	Yes	Yes	Yes	Yes	Yes			0 vs. 100	0.1108	-0.3280 to 0.5497	No	ns	0.9708	A-E
	0.8716	0.897275	0.70435	0.805175	1.01865	0.8104		1.02663	0.923975	0.9775	1.0492	1.0745	1.03363		1.08527	0.8018	0.878875	0.793975	0.7383	0.742625		P value summary	*	ns	ns	ns	ns	ns			0 vs. 1000	0.1871	-0.2518 to 0.6260	No	ns	0.7844	A-F
																															0.1 vs. 1	-0.01737	-0.4562 to 0.4215	No	ns	>0.9999	B-C
																						Number of values	6	6	6	6	6	6			0.1 vs. 10	-0.04509	-0.4840 to 0.3938	No	ns	0.9996	B-D
																															0.1 vs. 100	-0.05116	-0.4900 to 0.3877	No	ns	0.9992	B-E
																															0.1 vs. 1000	0.02513	-0.4137 to 0.4640	No	ns	>0.9999	B-F
																															1 vs. 10	-0.02772	-0.4666 to 0.4112	No	ns	>0.9999	C-D
																															1 vs. 100	-0.03379	-0.4727 to 0.4051	No	ns	0.9999	C-E
																															1 vs. 1000	0.0425	-0.3964 to 0.4814	No	ns	0.9997	C-F
																															10 vs. 100	-0.006067	-0.4449 to 0.4328	No	ns	>0.9999	D-E
																															10 vs. 1000	0.07022	-0.3687 to 0.5091	No	ns	0.9963	D-F
																															100 vs. 1000	0.07629	-0.3626 to 0.5152	No	ns	0.9945	E-F
	Keratoconus Keratocyte, Female
		Patient1	(4 technical replicates)			mean		Patient2	(4 technical replicates)			mean		Patient3	(4 technical replicates)			mean
	0	1.8321	2.2708	1.3391	1.5994	1.76035		0.6641	0.8998	0.7961	0.9779	0.834475		1.0842	1.1911	1.0618	1.0931	1.10755
	0.1	1.3653	1.2738	1.2081	1.0976	1.2362		0.9596	0.7849	0.6495	0.7564	0.7876		1.0136	1.1006	1.2089	0.9452	1.06707
	1	1.3476	1.4043	1.2486	1.4018	1.35057		0.6728	0.8389	0.6543	0.9069	0.768225		1.0974	1.1028	1.2694	1.0849	1.13862
	10	1.3927	1.3627	1.3833	1.409	1.38692		0.9976	0.8697	0.7561	0.6535	0.819225		0.968	1.335	1.0655	1.1514	1.12997
	100	1.3808	1.3363	1.4187	1.6862	1.4555		0.7476	0.8	0.7842	0.8175	0.787325		0.8377	0.8475	1.1027	0.9985	0.9466
	1000	1.4121	1.3684	1.2262	1.3342	1.33523		0.7903	0.7459	0.7962	0.6648	0.7493		1.0686	0.9332	0.8061	0.7599	0.89195
	0	0.1	1	10	100	1000		0	0.1	1	10	100	1000		0	0.1	1	10	100	1000
	1.76035	1.2362	1.35057	1.38692	1.4555	1.33523		0.834475	0.7876	0.768225	0.819225	0.787325	0.7493		1.10755	1.06707	1.13862	1.12997	0.9466	0.89195
