# Supplementary material for: Effect of prolactin on normal and keratoconus human corneal stromal fibroblasts in vitro
Source: PLoS One. 2021 Apr 1;16(4):e0249344. doi: 10.1371/journal.pone.0249344 (PMC8016287; doi:10.1371/journal.pone.0249344)
Supplement: S4 Table — (XLSX) [file pone.0249344.s004.xlsx]

## Sheet: Sheet1
	Normal Keratocyte, male
		Patient1	(4 technical replicates)			mean		Patient2	(4 technical replicates)			mean		Patient3	(4 technical replicates)			mean
	0	0.1055	0.1057	0.1077	0.1094	0.107075		0.1273	0.1417	0.1402	0.1476	0.1392		0.123	0.1233	0.1318	0.1249	0.12575
	0.1	0.1436	0.1195	0.1225	0.1316	0.1293		0.1477	0.153	0.1266	0.1536	0.145225		0.1204	0.1111	0.1239	0.1164	0.11795
	1	0.1505	0.1248	0.1333	0.116	0.13115		0.1773	0.1365	0.1374	0.1498	0.15025		0.1317	0.1093	0.1107	0.1045	0.11405
	10	0.1684	0.1214	0.2025	0.1646	0.164225		0.1611	0.1396	0.1398	0.1654	0.151475		0.1264	0.108	0.1195	0.1506	0.126125
	100	0.1882	0.1313	0.127	0.1462	0.148175		0.1512	0.1291	0.136	0.1492	0.141375		0.1118	0.1076	0.0958	0.0927	0.101975
	1000	0.1114	0.1086	0.1217	0.1156	0.114325		0.136	0.1301	0.1515	0.1217	0.134825		0.1027	0.1118	0.106	0.1026	0.105775
	0	0.1	1	10	100	1000		0	0.1	1	10	100	1000		0	0.1	1	10	100	1000
	0.107075	0.1293	0.13115	0.164225	0.148175	0.114325		0.1392	0.145225	0.15025	0.151475	0.141375	0.134825		0.12575	0.11795	0.11405	0.126125	0.101975	0.105775
	Normal Keratocyte, Female
		Patient1	(4 technical replicates)			mean		Patient2	(4 technical replicates)			mean		Patient3	(4 technical replicates)			mean
	0	0.1834	0.1891	0.1785	0.1728	0.18095		1.6293	1.5482	1.7161	1.3753	1.56723		1.98	2.0055	1.9797	1.2549	1.80503
	0.1	0.1655	0.1778	0.1653	0.1785	0.171775		1.4539	1.352	1.7375	1.364	1.47685		1.2852	1.2348	1.1232	1.4437	1.27172
	1	0.1817	0.1679	0.1873	0.1737	0.17765		1.7971	1.1843	1.0767	1.1674	1.30637		1.257	1.1302	1.1855	1.3426	1.22883
	10	0.1947	0.1827	0.1753	0.1849	0.1844		1.686	1.0789	1.6252	1.2196	1.40243		1.3078	1.4368	1.4752	1.3918	1.4029
	100	0.2025	0.1737	0.1651	0.1891	0.1826		1.5892	1.2849	1.7188	1.4633	1.51405		1.4031	1.3418	1.1157	1.3313	1.29798
	1000	0.1615	0.1747	0.1687	0.1846	0.172375		1.6716	1.7718	1.1854	1.0499	1.41968		1.355	1.2125	1.4175	1.5118	1.3742
	0	0.1	1	10	100	1000		0	0.1	1	10	100	1000		0	0.1	1	10	100	1000
mean	0.18095	0.171775	0.17765	0.1844	0.1826	0.172375		1.56723	1.47685	1.30637	1.40243	1.51405	1.41968		1.80503	1.27172	1.22883	1.4029	1.29798	1.3742
mean of all								1.44777							1.39677
	Keratoconus Keratocyte, male
		Patient1	(4 technical replicates)			mean		Patient2	(4 technical replicates)			mean		Patient3	(4 technical replicates)			mean					Shapiro-Wilk test
	0	0.9058	0.9547	0.5941	1.0318	0.8716		0.9643	0.9024	1.1207	1.1191	1.02663		1.0995	1.1099	1.2814	0.8503	1.08527					W	0.7976	0.9885
	0.1	0.6703	1.0164	1.1182	0.7842	0.897275		0.8349	1.0401	0.9795	0.8414	0.923975		0.8854	0.7531	0.7537	0.815	0.8018					P value	0.1088	0.7944
	1	0.78	0.6276	0.6993	0.7105	0.70435		1.0289	1.1042	0.8642	0.9127	0.9775		0.9165	0.8468	0.8489	0.9033	0.878875					Passed normality test (alpha=0.05)?	Yes	Yes
	10	0.7633	0.8891	0.811	0.7573	0.805175		1.035	0.9754	1.0672	1.1192	1.0492		0.6376	0.7987	0.9198	0.8198	0.793975					P value summary	ns	ns
	100	1.2357	0.9302	1.0148	0.8939	1.01865		0.9805	1.1704	1.1581	0.989	1.0745		0.7275	0.8059	0.6924	0.7274	0.7383
	1000	0.744	0.9011	0.7163	0.8802	0.8104		0.9578	1.0069	1.1232	1.0466	1.03363		0.7331	0.7666	0.7227	0.7481	0.742625					Kolmogorov-Smirnov test
																							KS distance	N too small	N too small
	0	0.1	1	10	100	1000		0	0.1	1	10	100	1000		0	0.1	1	10	100	1000			P value
Mean	0.8716	0.897275	0.70435	0.805175	1.01865	0.8104		1.02663	0.923975	0.9775	1.0492	1.0745	1.03363		1.08527	0.8018	0.878875	0.793975	0.7383	0.742625			Passed normality test (alpha=0.05)?
Mean of all	0.851242							1.01424							0.840142								P value summary
																							Number of values	3	3
																							Table Analyzed	Proliferation_KC_ female vs male
																							Column B	female
																							vs.	vs.
																							Column A	male
	Keratoconus Keratocyte, Female																						Unpaired t test
																							P value	0.3897
		Patient1	(4 technical replicates)			mean		Patient2	(4 technical replicates)			mean		Patient3	(4 technical replicates)			mean					P value summary	ns
	0	1.8321	2.2708	1.3391	1.5994	1.76035		0.6641	0.8998	0.7961	0.9779	0.834475		1.0842	1.1911	1.0618	1.0931	1.10755					Significantly different (P < 0.05)?	No
	0.1	1.3653	1.2738	1.2081	1.0976	1.2362		0.9596	0.7849	0.6495	0.7564	0.7876		1.0136	1.1006	1.2089	0.9452	1.06707					One- or two-tailed P value?	Two-tailed
	1	1.3476	1.4043	1.2486	1.4018	1.35057		0.6728	0.8389	0.6543	0.9069	0.768225		1.0974	1.1028	1.2694	1.0849	1.13862
	10	1.3927	1.3627	1.3833	1.409	1.38692		0.9976	0.8697	0.7561	0.6535	0.819225		0.968	1.335	1.0655	1.1514	1.12997
	100	1.3808	1.3363	1.4187	1.6862	1.4555		0.7476	0.8	0.7842	0.8175	0.787325		0.8377	0.8475	1.1027	0.9985	0.9466
	1000	1.4121	1.3684	1.2262	1.3342	1.33523		0.7903	0.7459	0.7962	0.6648	0.7493		1.0686	0.9332	0.8061	0.7599	0.89195
	0	0.1	1	10	100	1000		0	0.1	1	10	100	1000		0	0.1	1	10	100	1000
	1.76035	1.2362	1.35057	1.38692	1.4555	1.33523		0.834475	0.7876	0.768225	0.819225	0.787325	0.7493		1.10755	1.06707	1.13862	1.12997	0.9466	0.89195
	1.4208							0.791025							1.04696
