# Supplementary material for: Effect of prolactin on normal and keratoconus human corneal stromal fibroblasts in vitro
Source: PLoS One. 2021 Apr 1;16(4):e0249344. doi: 10.1371/journal.pone.0249344 (PMC8016287; doi:10.1371/journal.pone.0249344)
Supplement: S5 Table — (XLSX) [file pone.0249344.s005.xlsx]

## Sheet: Sheet1
IL8a	pg/ml																									HGF
	Normal, male						Normal, female							Keratokonus, male						Keratokonus, female							Normal, male						Normal, female							Keratokonus, male						Keratokonus, female
	0	10	1000				0	10	1000					0	10	1000				0	10	1000					0	10	1000				0	10	1000					0	10	1000				0	10	1000
Patient1	328.834	361.953	328.741			Patient1	442.345	320.6	407.746				Patient1	138.78	147.086	194.206			Patient1	146.869	147.466	153.112				Patient1	1110.07	1226.55	977.365			Patient1	418.929	439.627	459.919				Patient1	158.785	169.337	178.266			Patient1	227.778	200.993	222.502
	367.133	298.12	335.865				399.697	351.036	474.446					126.675	132.049	167.335				177.866	160.658	273.193					953.014	801.636	851.96				588.57	642.547	644.576					124.695	137.682	166.091				257.405	247.259	273.638
	390.076	305.428	397.847				370.464	259.82	421.992					138.563	135.903	177.106				147.086	160.875	259.241					1270.38	1144.98	1108.45				450.99	500.909	456.672					157.974	152.292	174.613				285.002	217.632	330.456
	309.776	293.217	325.041				370.926	302.653	448.08					139.92	113.809	158.758				197.952	181.341	248.981					948.956	898.226	775.662				774.039	746.036	649.852					124.695	108.461	129.971				274.45	267.956	292.713
mean	348.955	314.679	346.873	#DIV/0!	#DIV/0!	#DIV/0!	395.858	308.528	438.066	#DIV/0!	#DIV/0!	#DIV/0!	#DIV/0!	135.985	132.212	174.351	#DIV/0!	#DIV/0!	#DIV/0!	167.443	162.585	233.632	#DIV/0!	#DIV/0!	#DIV/0!	#DIV/0!	1070.61	1017.85	928.36	#DIV/0!	#DIV/0!	#DIV/0!	558.132	582.279	552.755	#DIV/0!	#DIV/0!	#DIV/0!	#DIV/0!	141.537	141.943	162.235	#DIV/0!	#DIV/0!	#DIV/0!	261.159	233.46	279.827	#DIV/0!
Patient2	381.657	360.01	378.882			Patient2	377.494	271.384	403.027				Patient2	155.446	103.223	145.512			Patient2	163.318	144.1	182.155				Patient2	830.856	361.705	728.179			Patient2	508.62	478.182	476.964				Patient2	154.321	127.536	170.149			Patient2	212.762	189.629	224.126
	333.274	302.283	316.345				348.539	314.309	376.569					191.655	127.218	159.898				195.889	181.341	246.321					856.424	853.989	756.588				697.741	759.429	645.388					97.9094	106.432	95.4744				229.807	213.168	278.508
	374.812	257.415	296.547				335.772	248.442	290.442					183.186	164.621	192.415				208.321	147.955	204.521					1235.48	1234.67	1090.19				509.431	580.859	518.36					138.493	133.623	145.393				207.486	194.094	203.834
	363.248	280.08	372.869				334.384	343.728	403.583					146.815	155.121	187.746				239.861	195.618	250.827					1019.57	876.716	901.878				673.796	668.52	622.661					138.899	156.35	131.594				244.012	256.187	279.32
mean	363.248	299.947	341.161	#DIV/0!	#DIV/0!	#DIV/0!	349.047	294.466	368.405	#DIV/0!	#DIV/0!	#DIV/0!	#DIV/0!	169.276	137.545	171.393	#DIV/0!	#DIV/0!	#DIV/0!	201.847	167.253	220.956	#DIV/0!	#DIV/0!	#DIV/0!	#DIV/0!	985.583	831.77	869.208	#DIV/0!	#DIV/0!	#DIV/0!	597.397	621.747	565.843	#DIV/0!	#DIV/0!	#DIV/0!	#DIV/0!	132.406	130.985	135.653	#DIV/0!	#DIV/0!	#DIV/0!	223.517	213.269	246.447	#DIV/0!
Patient3	435.961	249.459	342.155			Patient3	274.252	213.287	323.746				Patient3	205.064	157.021	187.041			Patient3	260.978	256.853	265.375				Patient3	567.06	424.611	492.386			Patient3	663.245	511.055	475.746				Patient3	328.021	317.875	258.216			Patient3	353.183	363.735	304.482
	435.869	295.16	361.305				243.168	220.133	284.428					193.446	165.218	159.735				221.729	221.512	286.71					531.752	435.162	512.272				703.017	485.487	491.98					288.654	344.254	254.97				246.041	291.089	263.086
	376.384	235.953	319.027				284.798	209.494	284.243					162.938	147.466	169.289				242.575	214.998	293.333					527.288	458.295	543.522				661.215	496.038	508.62					237.924	248.882	202.21				265.927	267.145	270.391
	397.292	190.992	324.023				223.464	247.794	295.437					168.421	160.495	203.055				299.738	263.693	251.804					539.463	460.325	493.198				599.122	473.717	526.882					234.678	250.911	220.473				297.989	304.888	280.943
mean	411.377	242.891	336.628	#DIV/0!	#DIV/0!	#DIV/0!	256.421	222.677	296.964	#DIV/0!	#DIV/0!	#DIV/0!	#DIV/0!	182.467	157.55	179.78	#DIV/0!	#DIV/0!	#DIV/0!	256.255	239.264	274.305	#DIV/0!	#DIV/0!	#DIV/0!	#DIV/0!	541.391	444.598	510.344	#DIV/0!	#DIV/0!	#DIV/0!	656.65	491.574	500.807	#DIV/0!	#DIV/0!	#DIV/0!	#DIV/0!	272.319	290.481	233.967	#DIV/0!	#DIV/0!	#DIV/0!	290.785	306.714	279.726	#DIV/0!
	Shapiro-Wilk test						0	10	1000					0	10	1000			Shapiro-Wilk test							Shapiro-Wilk test						0	10	1000						0	10	1000			Shapiro-Wilk test
	W	0.8848	0.8365	0.9083			348.955	314.679	346.873					135.985	132.212	174.351			W	0.9336	0.8137	0.8809				W	0.8047	0.9121	0.7728			1070.61	1017.85	928.36						141.537	141.943	162.235			W	0.8644	0.916	0.8717
	P value	0.2919	0.1219	0.4254			363.248	299.947	341.161					169.276	137.545	171.393			P value	0.6079	0.0778	0.2732				P value	0.0648	0.4504	0.033			985.583	831.77	869.208						132.406	130.985	135.653			P value	0.2049	0.4767	0.2332
	Passed normality test (alpha=0.05)?	Yes	Yes	Yes			411.377	242.891	336.628					182.467	157.55	179.78			Passed normality test (alpha=0.05)?	Yes	Yes	Yes				Passed normality test (alpha=0.05)?	Yes	Yes	No			541.391	444.598	510.344						272.319	290.481	233.967			Passed normality test (alpha=0.05)?	Yes	Yes	Yes
	P value summary	ns	ns	ns			395.858	308.528	438.066					167.443	162.585	233.632			P value summary	ns	ns	ns				P value summary	ns	ns	*			558.132	582.279	552.755						261.159	233.46	279.827			P value summary	ns	ns	ns
							349.047	294.466	368.405					201.847	167.253	220.956																597.397	621.747	565.843						223.517	213.269	246.447
	Kolmogorov-Smirnov test						256.421	222.677	296.964					256.255	239.264	274.305			Kolmogorov-Smirnov test							Kolmogorov-Smirnov test						656.65	491.574	500.807						290.785	306.714	279.726			Kolmogorov-Smirnov test
	KS distance	0.2952	0.3091	0.2327			Mean all values				Comparison			Mean all values					KS distance	0.1967	0.321	0.2615				KS distance	0.2988	0.2449	0.3449			Mean all values					Comparison			Mean all values					KS distance	0.2254	0.1889	0.2385
	P value	>0.1000	0.0755	>0.1000			329.788				1.76457			186.894					P value	>0.1000	0.0528	>0.1000				P value	>0.1000	>0.1000	0.0245			684.827					3.09999			220.913					P value	>0.1000	>0.1000	>0.1000
	Passed normality test (alpha=0.05)?	Yes	Yes	Yes															Passed normality test (alpha=0.05)?	Yes	Yes	Yes				Passed normality test (alpha=0.05)?	Yes	Yes	No																Passed normality test (alpha=0.05)?	Yes	Yes	Yes
	P value summary	ns	ns	ns							1.8 fold difference								P value summary	ns	ns	ns				P value summary	ns	ns	*								3 fold difference								P value summary	ns	ns	ns
	Number of values	6	6	6															Number of values	6	6	6				Number of values	6	6	6																Number of values	6	6	6
	ANOVA summary																		ANOVA summary							Kruskal-Wallis test																			ANOVA summary
	F	4.959																	F	1.724						P value	0.6001																		F	0.004414
	P value	0.0222																	P value	0.2119						Exact or approximate P value?	Exact																		P value	0.9956
	P value summary	*																	P value summary	ns						P value summary	ns																		P value summary	ns
	Significant diff. among means (P < 0.05)?	Yes																	Significant diff. among means (P < 0.05)?	No						Do the medians vary signif. (P < 0.05)?	No																		Significant diff. among means (P < 0.05)?	No
	R squared	0.398																	R squared	0.1869						Number of groups	3																		R squared	0.0005881
																										Kruskal-Wallis statistic	1.088
	Tukey's multiple comparisons test	Mean Diff.	95.00% CI of diff.	Significant?	Summary	Adjusted P Value								Tukey's multiple comparisons test	Mean Diff.	95.00% CI of diff.	Significant?	Summary	Adjusted P Value
	0 vs. 10	73.62	3.249 to 144.0	Yes	*	0.0398	A-B							0 vs. 10	19.48	-40.77 to 79.73	No	ns	0.6849	A-B																				Tukey's multiple comparisons test	Mean Diff.	95.00% CI of diff.	Significant?	Summary	Adjusted P Value
	0 vs. 1000	-0.5319	-70.90 to 69.84	No	ns	0.9998	A-C							0 vs. 1000	-23.52	-83.77 to 36.72	No	ns	0.5796	A-C																				0 vs. 10	0.8117	-100.5 to 102.1	No	ns	0.9998	A-B
	10 vs. 1000	-74.15	-144.5 to -3.781	Yes	*	0.0383	B-C							10 vs. 1000	-43	-103.2 to 17.25	No	ns	0.1864	B-C																				0 vs. 1000	-2.689	-104.0 to 98.62	No	ns	0.9974	A-C
																																								10 vs. 1000	-3.5	-104.8 to 97.80	No	ns	0.9956	B-C
	Test details	Mean 1	Mean 2	Mean Diff.	SE of diff.	n1	n2	q	DF					Test details	Mean 1	Mean 2	Mean Diff.	SE of diff.	n1	n2	q	DF
	0 vs. 10	354.2	280.5	73.62	27.09	6	6	3.843	15					0 vs. 10	185.5	166.1	19.48	23.19	6	6	1.188	15																		Test details	Mean 1	Mean 2	Mean Diff.	SE of diff.	n1	n2	q	DF
	0 vs. 1000	354.2	354.7	-0.5319	27.09	6	6	0.02777	15					0 vs. 1000	185.5	209.1	-23.52	23.19	6	6	1.434	15																		0 vs. 10	220.3	219.5	0.8117	39	6	6	0.02943	15
	10 vs. 1000	280.5	354.7	-74.15	27.09	6	6	3.871	15					10 vs. 1000	166.1	209.1	-43	23.19	6	6	2.622	15																		0 vs. 1000	220.3	223	-2.689	39	6	6	0.09749	15
																																								10 vs. 1000	219.5	223	-3.5	39	6	6	0.1269	15
												Comparison Normal vs KC
																																				Comparison Normal vs KC
												Column D	0
												vs.	vs.
												Column A	0																							Column D	0
																																				vs.	vs.
												Unpaired t test with Welch's correction																								Column A	0
												P value	0.0002
												P value summary	***																							Mann Whitney test
												Significantly different (P < 0.05)?	Yes																							P value	0.0022
												One- or two-tailed P value?	Two-tailed																							Exact or approximate P value?	Exact
												Welch-corrected t, df	t=6.086, df=9.287																							P value summary	**
																																				Significantly different (P < 0.05)?	Yes
												Column E	10																							One- or two-tailed P value?	Two-tailed
												vs.	vs.																							Sum of ranks in column A,D	57 , 21
												Column B	10																							Mann-Whitney U	0
												Unpaired t test with Welch's correction
												P value	0.0004																							Column E	10
												P value summary	***																							vs.	vs.
												Significantly different (P < 0.05)?	Yes																							Column B	10
												One- or two-tailed P value?	Two-tailed
												Welch-corrected t, df	t=5.173, df=9.999																							Mann Whitney test
																																				P value	0.0022
												Column F	1000																							Exact or approximate P value?	Exact
												vs.	vs.																							P value summary	**
												Column C	1000																							Significantly different (P < 0.05)?	Yes
																																				One- or two-tailed P value?	Two-tailed
												Unpaired t test with Welch's correction																								Sum of ranks in column B,E	57 , 21
												P value	0.0002																							Mann-Whitney U	0
												P value summary	***
												Significantly different (P < 0.05)?	Yes
												One- or two-tailed P value?	Two-tailed																							Column F	1000
												Welch-corrected t, df	t=5.708, df=9.831																							vs.	vs.
																																				Column C	1000
																																				Mann Whitney test
																																				P value	0.0022
																																				Exact or approximate P value?	Exact
																																				P value summary	**
																																				Significantly different (P < 0.05)?	Yes
																																				One- or two-tailed P value?	Two-tailed
																																				Sum of ranks in column C,F	57 , 21
																																				Mann-Whitney U	0
[truncated: 66 more columns]
