# Supplementary material for: Effect of prolactin on normal and keratoconus human corneal stromal fibroblasts in vitro
Source: PLoS One. 2021 Apr 1;16(4):e0249344. doi: 10.1371/journal.pone.0249344 (PMC8016287; doi:10.1371/journal.pone.0249344)
Supplement: S6 Table — (XLSX) [file pone.0249344.s006.xlsx]

## Sheet: Sheet1
VEGF																										IL8
pg/ml
			Normal, male						Normal, female						Keratokonus, male						Keratokonus, female						Normal, male						Normal, female							Keratokonus, male						Keratokonus, female
			0	10	1000				0	10	1000				0	10	1000				0	10	1000				0	10	1000				0	10	1000					0	10	1000				0	10	1000
		Patient1	367.094	372.528	338.311			Patient1	168.833	155.548	142.063			Patient1	123.781	100.902	199.382			Patient1	132.734	142.483	115.624			Patient1	1433.36	1654.17	1495.03			Patient1	1795.19	1830.12	2212.65				Patient1	1544.48	1426.78	1467			Patient1	1471.9	1530.26	1753.41
			428.082	377.56	337.103				360.25	356.627	349.985				98.5147	116.221	117.415				162.776	116.818	167.948				1103.88	1184.96	1295.79				1248.35	1492.02	1717.56					1058.47	1096.23	822.08				1482.69	1512.61	1896.61
			430.899	323.013	345.355				197.817	89.9311	124.551				206.346	153.425	213.11				107.268	125.771	117.813				1336.33	1077.57	1151.32				993.479	1115.53	1362.64					1243.36	1204.12	1194.32				1452.77	1224.72	1370.38
			415.2	348.375	314.962				384.806	302.08	403.123				114.63	109.258	133.331				170.734	164.566	145.666				1222.48	745.073	1203.07				1187.98	1307.87	1666.68					820.118	726.446	776.47				1287.99	1016.29	1519.47
		Mean	410.319	355.369	333.933	#DIV/0!	#DIV/0!	#DIV/0!	277.927	226.047	254.93	#DIV/0!	#DIV/0!	#DIV/0!	135.818	119.952	165.81	#DIV/0!	#DIV/0!	#DIV/0!	143.378	137.409	136.763	#DIV/0!	#DIV/0!	#DIV/0!	1274.01	1165.44	1286.3	#DIV/0!	#DIV/0!	#DIV/0!	1306.25	1436.38	1739.88	#DIV/0!	#DIV/0!	#DIV/0!	#DIV/0!	1166.61	1113.4	1064.97	#DIV/0!	#DIV/0!	#DIV/0!	1423.84	1320.97	1634.97	#DIV/0!
		Patient2	400.305	362.666	311.339			Patient2	167.223	146.893	158.568			Patient2	189.833	126.368	178.294			Patient2	128.357	106.473	104.483			Patient2	1177.2	791.649	888.251			Patient2	1031	1674.87	1302.26				Patient2	1075.63	966.757	1024.63			Patient2	1291.91	1006.97	1580.28
			282.556	293.023	275.511				282.757	264.441	258.805				123.98	91.5514	99.7084				124.776	114.829	136.912				771.811	660.546	818.818				1269.92	1314.77	1267.33					565.585	575.393	707.319				1029.04	988.826	1335.07
			460.689	350.387	318.988				133.408	136.829	131.395				145.865	139.299	159.393				122.588	132.933	113.237				1005.12	894.289	939.571				718.335	1031.43	1450.18					1010.4	960.381	1051.11				903.982	1142.33	1392.45
			403.727	350.186	352.602				363.068	309.729	337.304				108.064	141.488	175.707				227.235	185.456	171.529				1046.52	916.283	1099.57				1077.14	1454.93	1614.49					943.216	893.192	898.587				1505.25	1070.24	1650.42
		Mean	386.819	339.065	314.61	#DIV/0!	#DIV/0!	#DIV/0!	236.614	214.473	221.518	#DIV/0!	#DIV/0!	#DIV/0!	141.936	124.677	153.276	#DIV/0!	#DIV/0!	#DIV/0!	150.739	134.923	131.54	#DIV/0!	#DIV/0!	#DIV/0!	1000.16	815.692	936.552	#DIV/0!	#DIV/0!	#DIV/0!	1024.1	1369	1408.57	#DIV/0!	#DIV/0!	#DIV/0!	#DIV/0!	898.709	848.931	920.411	#DIV/0!	#DIV/0!	#DIV/0!	1182.55	1052.09	1489.55	#DIV/0!
		Patient3	426.069	422.647	342.94			Patient3	306.307	241.294	273.096			Patient3	106.274	84.9861	113.237			Patient3	202.963	242.555	237.581			Patient3	1759.83	1266.04	1601.12			Patient3	1315.63	993.91	1274.23				Patient3	1549.39	1407.65	1596.47			Patient3	1410.6	1701.42	1669.05
			430.094	360.854	408.557				309.528	261.422	286.984				142.085	138.902	133.53				276.376	204.754	304.627				1308.73	1074.56	937.846				1055.58	1358.76	1243.18					1028.55	905.453	912.319				1514.08	1471.9	1371.85
			394.669	305.301	366.892				223.178	215.329	226.399				111.049	90.5567	127.959				216.492	203.759	207.738				1381.61	992.185	1021.94				840.381	943.884	946.04					1005.5	852.977	885.836				1190.88	1163.91	1378.23
			428.082	363.269	381.183				341.732	248.741	289.198				171.927	129.75	119.802				313.182	226.837	255.685				1012.89	828.306	849.869				1103.02	1184.96	935.259					1035.91	824.532	887.797				1706.82	1771.06	1640.61
		Mean	419.728	363.018	374.893	#DIV/0!	#DIV/0!	#DIV/0!	295.186	241.696	268.919	#DIV/0!	#DIV/0!	#DIV/0!	132.834	111.049	123.632	#DIV/0!	#DIV/0!	#DIV/0!	252.253	219.476	251.408	#DIV/0!	#DIV/0!	#DIV/0!	1365.76	1040.27	1102.7	#DIV/0!	#DIV/0!	#DIV/0!	1078.65	1120.38	1099.68	#DIV/0!	#DIV/0!	#DIV/0!	#DIV/0!	1154.84	997.654	1070.61	#DIV/0!	#DIV/0!	#DIV/0!	1455.59	1527.07	1514.93	#DIV/0!
		Shapiro-Wilk test							410.319	355.369	333.933				135.818	119.952	165.81		Shapiro-Wilk test								Shapiro-Wilk test
		W	0.8851	0.8166	0.9758				386.819	339.065	314.61				141.936	124.677	153.276		W	0.6252	0.7298	0.7827					W	0.8719	0.964															Shapiro-Wilk test
		P value	0.2933	0.0825	0.9286				419.728	363.018	374.893				132.834	111.049	123.632		P value	0.0009	0.0126	0.0408					P value	0.2341	0.8501			0	10	1000					0	10	1000			W	0.9073	0.9571	0.8725
		Passed normality test (alpha=0.05)?	Yes	Yes	Yes				277.927	226.047	254.93				143.378	137.409	136.763		Passed normality test (alpha=0.05)?	No	No	No					Passed normality test (alpha=0.05)?	Yes	Yes			1274.01	1165.44	1286.3					1166.61	1113.4	1064.97			P value	0.4188	0.7971	0.2363
		P value summary	ns	ns	ns				236.614	214.473	221.518				150.739	134.923	131.54		P value summary	***	*	*					P value summary	ns	ns			1000.16	815.692	936.552					898.709	848.931	920.411			Passed normality test (alpha=0.05)?	Yes	Yes	Yes
									295.186	241.696	268.919				252.253	219.476	251.408															1365.76	1040.27	1102.7					1154.84	997.654	1070.61			P value summary	ns	ns	ns
		Kolmogorov-Smirnov test							Mean of all values						Mean of all values				Kolmogorov-Smirnov test								Kolmogorov-Smirnov test					1306.25	1436.38	1739.88					1423.84	1320.97	1634.97
		KS distance	0.2367	0.2602	0.1765				307.504			Comparison			153.715				KS distance	0.409	0.372	0.2877					KS distance	0.2339	0.1586			1024.1	1369	1408.57					1182.55	1052.09	1489.55			Kolmogorov-Smirnov test
		P value	>0.1000	>0.1000	>0.1000							2.00048							P value	0.0022	0.0094	>0.1000					P value	>0.1000	>0.1000			1078.65	1120.38	1099.68					1455.59	1527.07	1514.93			KS distance	0.2273	0.2157	0.2614
		Passed normality test (alpha=0.05)?	Yes	Yes	Yes														Passed normality test (alpha=0.05)?	No	No	Yes					Passed normality test (alpha=0.05)?	Yes	Yes			Mean of all values							Mean of all values					P value	>0.1000	>0.1000	>0.1000
		P value summary	ns	ns	ns														P value summary	**	**	ns					P value summary	ns	ns			1198.32							1213.2					Passed normality test (alpha=0.05)?	Yes	Yes	Yes
																																				Comparison								P value summary	ns	ns	ns
		Number of values	6	6	6							2 fold difference							Number of values	6	6	6					Number of values	6	6							No fold difference
																																												Number of values	6	6	6
		ANOVA summary																			Kruskal-Wallis test						ANOVA summary
		F	0.8891																		P value	0.2844					F	0.3583
		P value	0.4316																		Exact or approximate P value?	Exact					P value	0.7047																ANOVA summary
		P value summary	ns																		P value summary	ns					P value summary	ns																F	0.4596
		Significant diff. among means (P < 0.05)?	No																		Do the medians vary signif. (P < 0.05)?	No					Significant diff. among means (P < 0.05)?	No																P value	0.6401
		R squared	0.106																		Number of groups	3					R squared	0.0456																P value summary	ns
																					Kruskal-Wallis statistic	2.608																						Significant diff. among means (P < 0.05)?	No
																																												R squared	0.05774
		Tukey's multiple comparisons test	Mean Diff.	95.00% CI of diff.	Significant?	Summary	Adjusted P Value																				Tukey's multiple comparisons test	Mean Diff.	95.00% CI of diff.	Significant?	Summary	Adjusted P Value
		0 vs. 10	47.82	-54.71 to 150.4	No	ns	0.4648	A-B																			0 vs. 10	16.96	-326.9 to 360.8	No	ns	0.991	A-B						Tukey's multiple comparisons test	Mean Diff.	95.00% CI of diff.	Significant?	Summary	Adjusted P Value
		0 vs. 1000	42.96	-59.57 to 145.5	No	ns	0.5354	A-C																			0 vs. 1000	-87.46	-431.3 to 256.4	No	ns	0.7893	A-C						0 vs. 10	70.34	-306.9 to 447.5	No	ns	0.8797	A-B
		10 vs. 1000	-4.856	-107.4 to 97.68	No	ns	0.9917	B-C																			10 vs. 1000	-104.4	-448.3 to 239.4	No	ns	0.7154	B-C						0 vs. 1000	-68.88	-446.1 to 308.3	No	ns	0.8843	A-C
																																							10 vs. 1000	-139.2	-516.4 to 238.0	No	ns	0.613	B-C
		Test details	Mean 1	Mean 2	Mean Diff.	SE of diff.	n1	n2	q	DF																	Test details	Mean 1	Mean 2	Mean Diff.	SE of diff.	n1	n2	q	DF
		0 vs. 10	337.8	289.9	47.82	39.47	6	6	1.713	15																	0 vs. 10	1175	1158	16.96	132.4	6	6	0.1812	15				Test details	Mean 1	Mean 2	Mean Diff.	SE of diff.	n1	n2	q	DF
		0 vs. 1000	337.8	294.8	42.96	39.47	6	6	1.539	15																	0 vs. 1000	1175	1262	-87.46	132.4	6	6	0.9343	15				0 vs. 10	1214	1143	70.34	145.2	6	6	0.685	15
		10 vs. 1000	289.9	294.8	-4.856	39.47	6	6	0.174	15																	10 vs. 1000	1158	1262	-104.4	132.4	6	6	1.115	15				0 vs. 1000	1214	1283	-68.88	145.2	6	6	0.6709	15
																																							10 vs. 1000	1143	1283	-139.2	145.2	6	6	1.356	15
												Comparison																								Comparison
												Column D	0																							Column D	0
												vs.	vs.																							vs.	vs.
												Column A	0																							Column A	0
												Mann Whitney test																								Unpaired t test with Welch's correction
												P value	0.0043																							P value	0.721
												Exact or approximate P value?	Exact																							P value summary	ns
												P value summary	**																							Significantly different (P < 0.05)?	No
												Significantly different (P < 0.05)?	Yes																							One- or two-tailed P value?	Two-tailed
												One- or two-tailed P value?	Two-tailed																							Welch-corrected t, df	t=0.3680, df=9.427
												Sum of ranks in column A,D	56 , 22
												Mann-Whitney U	1
																																				Column E	10
																																				vs.	vs.
												Column E	10																							Column B	10
												vs.	vs.
												Column B	10																							Unpaired t test with Welch's correction
																																				P value	0.9168
												Mann Whitney test																								P value summary	ns
												P value	0.0043																							Significantly different (P < 0.05)?	No
												Exact or approximate P value?	Exact																							One- or two-tailed P value?	Two-tailed
												P value summary	**																							Welch-corrected t, df	t=0.1071, df=9.944
												Significantly different (P < 0.05)?	Yes
												One- or two-tailed P value?	Two-tailed
												Sum of ranks in column B,E	56 , 22																							Column F	1000
												Mann-Whitney U	1																							vs.	vs.
																																				Column C	1000
												Column F	1000																							Unpaired t test with Welch's correction
												vs.	vs.																							P value	0.9066
												Column C	1000																							P value summary	ns
																																				Significantly different (P < 0.05)?	No
												Mann Whitney test																								One- or two-tailed P value?	Two-tailed
												P value	0.0043																							Welch-corrected t, df	t=0.1204, df=9.982
												Exact or approximate P value?	Exact
												P value summary	**
												Significantly different (P < 0.05)?	Yes
												One- or two-tailed P value?	Two-tailed
												Sum of ranks in column C,F	56 , 22
												Mann-Whitney U	1
[truncated: 90 more columns]
