# Supplementary material for: Effect of prolactin on normal and keratoconus human corneal stromal fibroblasts in vitro
Source: PLoS One. 2021 Apr 1;16(4):e0249344. doi: 10.1371/journal.pone.0249344 (PMC8016287; doi:10.1371/journal.pone.0249344)
Supplement: S8 Table — (XLSX) [file pone.0249344.s008.xlsx]

## Sheet: Sheet1
VEGF																										IL8
pg/ml
			Normal, male						Normal, female						Keratokonus, male						Keratokonus, female						Normal, male						Normal, female							Keratokonus, male						Keratokonus, female
			0	10	1000				0	10	1000				0	10	1000				0	10	1000				0	10	1000				0	10	1000					0	10	1000				0	10	1000
		Patient1	367.094	372.528	338.311			Patient1	168.833	155.548	142.063			Patient1	123.781	100.902	199.382			Patient1	132.734	142.483	115.624			Patient1	1433.36	1654.17	1495.03			Patient1	1795.19	1830.12	2212.65				Patient1	1544.48	1426.78	1467			Patient1	1471.9	1530.26	1753.41
			428.082	377.56	337.103				360.25	356.627	349.985				98.5147	116.221	117.415				162.776	116.818	167.948				1103.88	1184.96	1295.79				1248.35	1492.02	1717.56					1058.47	1096.23	822.08				1482.69	1512.61	1896.61
			430.899	323.013	345.355				197.817	89.9311	124.551				206.346	153.425	213.11				107.268	125.771	117.813				1336.33	1077.57	1151.32				993.479	1115.53	1362.64					1243.36	1204.12	1194.32				1452.77	1224.72	1370.38
			415.2	348.375	314.962				384.806	302.08	403.123				114.63	109.258	133.331				170.734	164.566	145.666				1222.48	745.073	1203.07				1187.98	1307.87	1666.68					820.118	726.446	776.47				1287.99	1016.29	1519.47
		Mean	410.319	355.369	333.933	#DIV/0!	#DIV/0!	#DIV/0!	277.927	226.047	254.93	#DIV/0!	#DIV/0!	#DIV/0!	135.818	119.952	165.81	#DIV/0!	#DIV/0!	#DIV/0!	143.378	137.409	136.763	#DIV/0!	#DIV/0!	#DIV/0!	1274.01	1165.44	1286.3	#DIV/0!	#DIV/0!	#DIV/0!	1306.25	1436.38	1739.88	#DIV/0!	#DIV/0!	#DIV/0!	#DIV/0!	1166.61	1113.4	1064.97	#DIV/0!	#DIV/0!	#DIV/0!	1423.84	1320.97	1634.97	#DIV/0!
		Patient2	400.305	362.666	311.339			Patient2	167.223	146.893	158.568			Patient2	189.833	126.368	178.294			Patient2	128.357	106.473	104.483			Patient2	1177.2	791.649	888.251			Patient2	1031	1674.87	1302.26				Patient2	1075.63	966.757	1024.63			Patient2	1291.91	1006.97	1580.28
			282.556	293.023	275.511				282.757	264.441	258.805				123.98	91.5514	99.7084				124.776	114.829	136.912				771.811	660.546	818.818				1269.92	1314.77	1267.33					565.585	575.393	707.319				1029.04	988.826	1335.07
			460.689	350.387	318.988				133.408	136.829	131.395				145.865	139.299	159.393				122.588	132.933	113.237				1005.12	894.289	939.571				718.335	1031.43	1450.18					1010.4	960.381	1051.11				903.982	1142.33	1392.45
			403.727	350.186	352.602				363.068	309.729	337.304				108.064	141.488	175.707				227.235	185.456	171.529				1046.52	916.283	1099.57				1077.14	1454.93	1614.49					943.216	893.192	898.587				1505.25	1070.24	1650.42
		Mean	386.819	339.065	314.61	#DIV/0!	#DIV/0!	#DIV/0!	236.614	214.473	221.518	#DIV/0!	#DIV/0!	#DIV/0!	141.936	124.677	153.276	#DIV/0!	#DIV/0!	#DIV/0!	150.739	134.923	131.54	#DIV/0!	#DIV/0!	#DIV/0!	1000.16	815.692	936.552	#DIV/0!	#DIV/0!	#DIV/0!	1024.1	1369	1408.57	#DIV/0!	#DIV/0!	#DIV/0!	#DIV/0!	898.709	848.931	920.411	#DIV/0!	#DIV/0!	#DIV/0!	1182.55	1052.09	1489.55	#DIV/0!
		Patient3	426.069	422.647	342.94			Patient3	306.307	241.294	273.096			Patient3	106.274	84.9861	113.237			Patient3	202.963	242.555	237.581			Patient3	1759.83	1266.04	1601.12			Patient3	1315.63	993.91	1274.23				Patient3	1549.39	1407.65	1596.47			Patient3	1410.6	1701.42	1669.05
			430.094	360.854	408.557				309.528	261.422	286.984				142.085	138.902	133.53				276.376	204.754	304.627				1308.73	1074.56	937.846				1055.58	1358.76	1243.18					1028.55	905.453	912.319				1514.08	1471.9	1371.85
			394.669	305.301	366.892				223.178	215.329	226.399				111.049	90.5567	127.959				216.492	203.759	207.738				1381.61	992.185	1021.94				840.381	943.884	946.04					1005.5	852.977	885.836				1190.88	1163.91	1378.23
			428.082	363.269	381.183				341.732	248.741	289.198				171.927	129.75	119.802				313.182	226.837	255.685				1012.89	828.306	849.869				1103.02	1184.96	935.259					1035.91	824.532	887.797				1706.82	1771.06	1640.61
		Mean	419.728	363.018	374.893	#DIV/0!	#DIV/0!	#DIV/0!	295.186	241.696	268.919	#DIV/0!	#DIV/0!	#DIV/0!	132.834	111.049	123.632	#DIV/0!	#DIV/0!	#DIV/0!	252.253	219.476	251.408	#DIV/0!	#DIV/0!	#DIV/0!	1365.76	1040.27	1102.7	#DIV/0!	#DIV/0!	#DIV/0!	1078.65	1120.38	1099.68	#DIV/0!	#DIV/0!	#DIV/0!	#DIV/0!	1154.84	997.654	1070.61	#DIV/0!	#DIV/0!	#DIV/0!	1455.59	1527.07	1514.93	#DIV/0!
												mean of individual values						mean of individual values
									410.319	355.369	333.933	366.54			135.818	119.952	165.81	140.526
									386.819	339.065	314.61	346.831			141.936	124.677	153.276	139.963																	mean of individual values							mean of individual values
									419.728	363.018	374.893	385.88			132.834	111.049	123.632	122.505														0	10	1000					0	10	1000
									277.927	226.047	254.93	252.968			143.378	137.409	136.763	139.183														1274.01	1165.44	1286.3	1241.92				1166.61	1113.4	1064.97	1114.99
									236.614	214.473	221.518	224.202			150.739	134.923	131.54	139.067														1000.16	815.692	936.552	917.469				898.709	848.931	920.411	889.35
									295.186	241.696	268.919	268.601			252.253	219.476	251.408	241.046														1365.76	1040.27	1102.7	1169.58				1154.84	997.654	1070.61	1074.37
									Mean of all values						Mean of all values																	1306.25	1436.38	1739.88	1494.17				1423.84	1320.97	1634.97	1459.92
									307.504			Comparison			153.715																	1024.1	1369	1408.57	1267.22				1182.55	1052.09	1489.55	1241.4
												2.00048																				1078.65	1120.38	1099.68	1099.57				1455.59	1527.07	1514.93	1499.2
																																Mean of all values							Mean of all values
																																1198.32							1213.2
																																				Comparison
												2 fold difference																								No fold difference
									comparison normal vs kc							comparison male vs female																comparison normal vs kc							comparison male vs female
									Shapiro-Wilk test							Shapiro-Wilk test																Shapiro-Wilk test							Shapiro-Wilk test
									W	0.9015	0.6265					W	0.7714	0.8262														W	0.9802	0.9436					W	0.9306	0.8732
									P value	0.3827	0.0009					P value	0.032	0.0997														P value	0.9523	0.6886					P value	0.5846	0.2392
									Passed normality test (alpha=0.05)?	Yes	No					Passed normality test (alpha=0.05)?	No	Yes														Passed normality test (alpha=0.05)?	Yes	Yes					Passed normality test (alpha=0.05)?	Yes	Yes
									P value summary	ns	***					P value summary	*	ns														P value summary	ns	ns					P value summary	ns	ns
									Kolmogorov-Smirnov test							Kolmogorov-Smirnov test																Kolmogorov-Smirnov test							Kolmogorov-Smirnov test
									KS distance	0.2207	0.4529					KS distance	0.3048	0.2586														KS distance	0.1929	0.1859					KS distance	0.1929	0.2595
									P value	>0.1000	0.0003					P value	0.0855	>0.1000														P value	>0.1000	>0.1000					P value	>0.1000	>0.1000
									Passed normality test (alpha=0.05)?	Yes	No					Passed normality test (alpha=0.05)?	Yes	Yes														Passed normality test (alpha=0.05)?	Yes	Yes					Passed normality test (alpha=0.05)?	Yes	Yes
									P value summary	ns	***					P value summary	ns	ns														P value summary	ns	ns					P value summary	ns	ns
									Number of values	6	6					Number of values	6	6														Number of values	6	6					Number of values	6	6
									Column B	kc						Column B	female															Table Analyzed	IL8_normal_vs_KC_(female_male_combined)						Table Analyzed	IL8_female_vs_male
									vs.	vs.						vs.	vs.
									Column A	normal						Column A	male															Column B	KC						Column B	female
																																vs.	vs.						vs.	vs.
									Mann Whitney test							Mann Whitney test																Column A	normale						Column A	male
									P value	0.0043						P value	0.5887
									Exact or approximate P value?	Exact						Exact or approximate P value?	Exact															Unpaired t test with Welch's correction							Unpaired t test with Welch's correction
									P value summary	**						P value summary	ns															P value	0.9069						P value	0.0112
									Significantly different (P < 0.05)?	Yes						Significantly different (P < 0.05)?	No															P value summary	ns						P value summary	*
									One- or two-tailed P value?	Two-tailed						One- or two-tailed P value?	Two-tailed															Significantly different (P < 0.05)?	No						Significantly different (P < 0.05)?	Yes
									Sum of ranks in column A,B	56 , 22						Sum of ranks in column A,B	43 , 35															One- or two-tailed P value?	Two-tailed						One- or two-tailed P value?	Two-tailed
									Mann-Whitney U	1						Mann-Whitney U	14															Welch-corrected t, df	t=0.1201, df=9.604						Welch-corrected t, df	t=3.123, df=9.731
[truncated: 90 more columns]
